# Supplementary material for: Tick species diversity, seasonality and feeding behavior in small wild mammals in the northern foothills of the Dabie Mountains, China
Source: Int J Parasitol Parasites Wildl. 2025 Nov 26;28:101171. doi: 10.1016/j.ijppaw.2025.101171 (PMC12703963; doi:10.1016/j.ijppaw.2025.101171)
Supplement: Multimedia component 1 [file mmc1.xlsx]

## Sheet: Table s1
Samples	Spices	Haemaphysalis hystricis				Ixodes granulatus				Haemaphysalis lava				Haemaphysalis longicornis				Amblyomma testudinarium				total
		larval	nymphal	female	male	larval	nymphal	female	male	larval	nymphal	female	male	larval	nymphal	female	male	larval	nymphal	female	male	all
Rat1	Apodemus agrarius	0	0	0	0	0	0	0	0	0	0	0	0	0	0	0	0	0	0	0	0	0
Rat2	Rattus flavipectus	0	0	0	0	0	0	0	0	0	0	0	0	0	0	0	0	0	0	0	0	0
Rat3	Niviventer lotipes	0	0	0	0	0	0	0	0	0	0	0	0	0	0	0	0	0	0	0	0	0
Rat4	Niviventer lotipes	0	0	0	0	0	0	0	0	0	0	0	0	0	0	0	0	0	0	0	0	0
Rat5	Niviventer lotipes	0	0	0	0	0	0	0	0	0	0	0	0	0	0	0	0	0	0	0	0	0
Rat6	Apodemus agrarius	0	0	0	0	0	0	0	0	0	0	0	0	0	0	0	0	0	0	0	0	0
Rat7	Apodemus agrarius	0	0	0	0	0	0	0	0	0	0	0	0	0	0	0	0	0	0	0	0	0
Rat8	Rattus nitidus	0	0	0	0	0	0	0	0	0	0	0	0	0	0	0	0	0	0	0	0	0
Rat9	Niviventer lotipes	0	0	0	0	0	0	0	0	0	0	0	0	0	0	0	0	0	0	0	0	0
Rat10	Apodemus agrarius	0	0	0	0	0	0	0	0	0	0	0	0	0	0	0	0	0	0	0	0	0
Rat11	Niviventer lotipes	0	0	0	0	0	0	0	0	0	0	0	0	0	0	0	0	0	0	0	0	0
Rat12	Niviventer lotipes	0	0	0	0	0	0	0	0	0	0	0	0	0	0	0	0	0	0	0	0	0
Rat13	Niviventer lotipes	0	0	0	0	0	0	0	0	0	0	0	0	0	0	0	0	0	0	0	0	0
Rat14	Niviventer lotipes	0	0	0	0	0	0	0	0	0	0	0	0	0	0	0	0	0	0	0	0	0
Rat15	Apodemus agrarius	0	0	0	0	0	0	0	0	0	0	0	0	0	0	0	0	0	0	0	0	0
Rat16	Apodemus agrarius	0	0	0	0	0	0	0	0	0	0	0	0	0	0	0	0	0	0	0	0	0
Rat17	Apodemus agrarius	0	0	0	0	0	0	0	0	0	0	0	0	0	0	0	0	0	0	0	0	0
Rat18	Apodemus agrarius	0	0	0	0	0	0	0	0	0	0	0	0	0	0	0	0	0	0	0	0	0
Rat19	Niviventer lotipes	0	0	0	0	0	0	0	0	0	0	0	0	0	0	0	0	0	0	0	0	0
Rat20	Apodemus agrarius	0	0	0	0	0	0	3	0	0	0	0	0	0	0	0	0	0	0	0	0	3
Rat21	Apodemus agrarius	0	2	0	0	0	0	0	0	0	0	0	0	0	0	0	0	0	0	0	0	2
Rat22	Apodemus agrarius	0	0	0	0	0	0	0	0	0	0	0	0	0	0	0	0	0	0	0	0	0
Rat23	Niviventer lotipes	0	0	0	0	0	0	0	0	0	0	0	0	0	0	0	0	0	0	0	0	0
Rat24	Niviventer lotipes	0	0	0	0	0	0	0	0	0	0	0	0	0	0	0	0	0	0	0	0	0
Rat25	Niviventer lotipes	0	0	0	0	0	0	0	0	0	0	0	0	0	0	0	0	0	0	0	0	0
Rat26	Niviventer lotipes	0	0	0	0	0	0	1	0	0	0	0	0	0	0	0	0	0	0	0	0	1
Rat27	Apodemus agrarius	0	0	0	0	0	0	0	0	0	0	0	0	0	0	0	0	0	0	0	0	0
Rat28	Apodemus agrarius	0	0	0	0	0	0	0	0	0	0	0	0	0	0	0	0	0	0	0	0	0
Rat29	Apodemus agrarius	0	0	0	0	0	0	0	0	0	0	0	0	0	0	0	0	0	0	0	0	0
Rat30	Niviventer lotipes	0	0	0	0	0	0	0	0	0	0	0	0	0	0	0	0	0	0	0	0	0
Rat31	Apodemus agrarius	0	2	0	0	0	0	1	0	0	0	0	0	0	0	0	0	0	0	0	0	3
Rat32	Apodemus agrarius	0	0	0	0	0	0	0	0	0	0	0	0	0	0	0	0	0	0	0	0	0
Rat33	Niviventer lotipes	0	0	0	0	0	0	0	0	0	0	0	0	0	0	0	0	0	0	0	0	0
Rat34	Niviventer lotipes	0	0	0	0	0	0	0	0	0	0	0	0	0	0	0	0	0	0	0	0	0
Rat35	Niviventer lotipes	0	0	0	0	0	0	0	0	0	0	0	0	0	0	0	0	0	0	0	0	0
Rat36	Niviventer lotipes	0	0	0	0	0	0	0	0	0	0	0	0	0	0	0	0	0	0	0	0	0
Rat37	Apodemus agrarius	0	0	0	0	0	0	8	2	0	0	0	0	0	0	0	0	0	0	0	0	10
Rat38	Apodemus agrarius	0	0	0	0	0	0	0	0	0	0	0	0	0	0	0	0	0	0	0	0	0
Rat39	Apodemus agrarius	0	0	0	0	0	0	2	0	0	0	0	0	0	0	0	0	0	0	0	0	2
Rat40	Niviventer lotipes	0	0	0	0	0	0	1	0	0	0	0	0	0	0	0	0	0	0	0	0	1
Rat41	Apodemus agrarius	0	0	0	0	0	0	0	0	0	0	0	0	0	0	0	0	0	0	0	0	0
Rat42	Apodemus agrarius	0	0	0	0	0	0	2	0	0	0	0	0	0	0	0	0	0	0	0	0	2
Rat43	Niviventer lotipes	0	0	0	0	0	0	3	0	0	0	0	0	0	0	0	0	0	0	0	0	3
Rat44	Niviventer lotipes	0	0	0	0	0	0	0	0	0	0	0	0	0	0	0	0	0	0	0	0	0
Rat45	Niviventer lotipes	0	0	0	0	0	0	0	0	0	0	0	0	0	0	0	0	0	0	0	0	0
Rat46	Niviventer lotipes	0	0	0	0	0	0	0	0	0	0	0	0	0	0	0	0	0	0	0	0	0
Rat47	Apodemus agrarius	0	0	0	0	0	0	0	0	0	0	0	0	0	0	0	0	0	0	0	0	0
Rat48	Niviventer lotipes	0	0	0	0	0	0	0	0	0	0	0	0	0	0	0	0	0	0	0	0	0
Rat49	Niviventer lotipes	0	0	0	0	0	0	0	0	0	0	0	0	0	0	0	0	0	0	0	0	0
Rat50	Apodemus agrarius	0	0	0	0	0	0	0	0	0	0	0	0	0	0	0	0	0	0	0	0	0
Rat51	Niviventer lotipes	0	0	0	0	0	0	6	0	0	0	0	0	0	0	0	0	0	0	0	0	6
Rat52	Niviventer lotipes	0	0	0	0	0	0	3	1	0	0	0	0	0	0	0	0	0	0	0	0	4
Rat53	Niviventer lotipes	0	0	0	0	0	0	0	0	0	0	0	0	0	0	0	0	0	0	0	0	0
Rat54	Niviventer lotipes	0	0	0	0	0	0	0	0	0	0	0	0	0	0	0	0	0	0	0	0	0
Rat55	Niviventer lotipes	0	0	0	0	0	0	1	0	0	0	0	0	0	0	0	0	0	0	0	0	1
Rat56	Niviventer lotipes	0	0	0	0	0	0	0	0	0	0	0	0	0	0	0	0	0	0	0	0	0
Rat57	Apodemus agrarius	0	0	0	0	0	0	0	0	0	0	0	0	0	0	0	0	0	0	0	0	0
Rat58	Apodemus agrarius	0	0	0	0	0	0	0	0	0	0	0	0	0	0	0	0	0	0	0	0	0
Rat59	Niviventer lotipes	0	0	0	0	0	0	0	0	0	0	0	0	0	0	0	0	0	0	0	0	0
Rat60	Niviventer lotipes	0	0	0	0	0	0	0	0	0	0	0	0	0	0	0	0	0	0	0	0	0
Rat61	Niviventer lotipes	0	0	0	0	0	0	1	0	0	0	0	0	0	0	0	0	0	0	0	0	1
Rat62	Apodemus agrarius	0	0	0	0	0	0	5	0	0	0	0	0	0	0	0	0	0	0	0	0	5
Rat63	Niviventer lotipes	0	0	0	0	0	0	0	0	0	0	0	0	0	0	0	0	0	0	0	0	0
Rat64	Apodemus agrarius	0	0	0	0	0	0	0	0	0	0	0	0	0	0	0	0	0	0	0	0	0
Rat65	Apodemus agrarius	0	0	0	0	0	0	0	0	0	0	0	0	0	0	0	0	0	0	0	0	0
Rat66	Niviventer lotipes	0	8	0	0	0	0	0	0	0	0	0	0	0	0	0	0	0	0	0	0	8
Rat67	Niviventer lotipes	0	0	0	0	0	0	0	0	0	0	0	0	0	0	0	0	0	0	0	0	0
Rat68	Apodemus agrarius	0	0	0	0	0	0	1	0	0	0	0	0	0	0	0	0	0	0	0	0	1
Rat69	Niviventer lotipes	7	9	0	0	0	0	0	0	0	0	0	0	0	0	0	0	0	0	0	0	16
Rat70	Niviventer lotipes	0	1	0	0	0	0	1	0	0	0	0	0	0	0	0	0	0	0	0	0	2
Rat71	Rattus nitidus	0	0	0	0	0	0	0	0	0	0	0	0	0	0	0	0	0	0	0	0	0
Rat72	Apodemus draco	0	0	0	0	0	0	0	0	0	0	0	0	0	0	0	0	0	0	0	0	0
Rat73	Apodemus agrarius	0	0	0	0	0	0	0	0	0	0	0	0	0	0	0	0	0	0	0	0	0
Rat74	Apodemus agrarius	0	0	0	0	0	0	0	0	0	0	0	0	0	0	0	0	0	0	0	0	0
Rat75	Niviventer lotipes	0	24	0	0	0	0	0	0	0	0	0	0	0	0	0	0	0	0	0	0	24
Rat76	Apodemus agrarius	0	0	0	0	0	0	1	0	0	0	0	0	0	0	0	0	0	0	0	0	1
Rat77	Apodemus agrarius	0	0	0	0	0	0	0	0	0	0	0	0	0	0	0	0	0	0	0	0	0
Rat78	Apodemus agrarius	0	0	0	0	0	0	0	0	0	0	0	0	0	0	0	0	0	0	0	0	0
Rat79	Apodemus agrarius	0	0	0	0	0	0	0	0	0	0	0	0	0	0	0	0	0	0	0	0	0
Rat80	Niviventer lotipes	3	24	0	0	0	0	0	0	0	0	0	0	0	0	0	0	0	0	0	0	27
Rat81	Niviventer lotipes	0	1	0	0	0	0	0	0	0	0	0	0	0	0	0	0	0	0	0	0	1
Rat82	Niviventer lotipes	0	5	0	0	0	0	0	0	0	0	0	0	0	0	0	0	0	0	0	0	5
Rat83	Niviventer lotipes	0	8	0	0	0	0	0	0	0	0	0	0	0	0	0	0	0	0	0	0	8
Rat84	Niviventer lotipes	0	0	0	0	0	0	0	0	0	0	0	0	0	0	0	0	0	0	0	0	0
Rat85	Niviventer lotipes	0	0	0	0	0	0	0	0	0	0	0	0	0	0	0	0	0	0	0	0	0
Rat86	Niviventer lotipes	0	0	0	0	0	0	0	0	0	0	0	0	0	0	0	0	0	0	0	0	0
Rat87	Apodemus agrarius	0	0	0	0	0	0	0	0	0	0	0	0	0	0	0	0	0	0	0	0	0
Rat88	Niviventer lotipes	0	4	0	0	0	0	0	0	0	0	0	0	0	0	0	0	0	0	0	0	4
Rat89	Apodemus agrarius	0	0	0	0	0	0	0	0	0	0	0	0	0	0	0	0	0	0	0	0	0
Rat90	Apodemus agrarius	0	0	0	0	0	0	0	0	0	0	0	0	0	0	0	0	0	0	0	0	0
Rat91	Apodemus agrarius	0	0	0	0	0	0	1	0	0	0	0	0	0	0	0	0	0	0	0	0	1
Rat92	Apodemus agrarius	0	0	0	0	0	0	0	0	0	0	0	0	0	0	0	0	0	0	0	0	0
Rat93	Niviventer lotipes	0	0	0	0	0	0	0	0	0	0	0	0	0	0	0	0	0	0	0	0	0
Rat94	Microtus mandarinus	0	0	0	0	0	0	0	0	0	0	0	0	0	0	0	0	0	0	0	0	0
Rat95	Arvicola terrestris	0	0	0	0	0	0	0	0	0	0	0	0	0	0	0	0	0	0	0	0	0
Rat96	Apodemus draco	0	3	0	0	0	0	0	0	0	0	0	0	0	0	0	0	0	0	0	0	3
Rat97	Niviventer lotipes	0	3	0	0	0	0	1	0	0	0	0	0	0	0	0	0	0	0	0	0	4
Rat98	Apodemus agrarius	0	0	0	0	0	0	0	0	0	0	0	0	0	0	0	0	0	0	0	0	0
Rat99	Niviventer lotipes	0	0	0	0	0	0	0	0	0	0	0	0	0	0	0	0	0	0	0	0	0
Rat100	Niviventer lotipes	0	6	0	0	0	0	0	0	0	0	0	0	0	0	0	0	0	0	0	0	6
Rat101	Apodemus agrarius	0	0	0	0	0	0	0	0	0	0	0	0	0	0	0	0	0	0	0	0	0
Rat102	Apodemus agrarius	0	0	0	0	0	0	0	0	0	0	0	0	0	0	0	0	0	0	0	0	0
Rat103	Apodemus agrarius	0	0	0	0	0	0	0	0	0	0	0	0	0	0	0	0	0	0	0	0	0
Rat104	Apodemus agrarius	0	0	0	0	0	0	0	0	0	0	0	0	0	0	0	0	0	0	0	0	0
Rat105	Niviventer lotipes	0	0	0	0	0	0	0	0	0	0	0	0	0	0	0	0	0	0	0	0	0
Rat106	Niviventer lotipes	0	2	0	0	0	0	0	0	0	0	0	0	0	0	0	0	0	0	0	0	2
Rat107	Apodemus agrarius	0	0	0	0	0	0	1	0	0	0	0	0	0	0	0	0	0	0	0	0	1
Rat108	Niviventer lotipes	0	4	0	0	0	0	0	0	0	0	0	0	0	0	0	0	0	0	0	0	4
Rat109	Niviventer lotipes	0	3	0	0	0	0	0	0	0	0	0	0	0	0	0	0	0	0	0	0	3
Rat110	Apodemus draco	0	0	0	0	0	0	0	0	0	0	0	0	0	0	0	0	0	0	0	0	0
Rat111	Apodemus agrarius	0	0	0	0	0	0	0	0	0	0	0	0	0	0	0	0	0	0	0	0	0
Rat112	Apodemus agrarius	0	0	0	0	0	0	0	0	0	0	0	0	0	0	0	0	0	0	0	0	0
Rat113	Apodemus agrarius	0	0	0	0	0	0	0	0	0	0	0	0	0	0	0	0	0	0	0	0	0
Rat114	Niviventer lotipes	0	3	0	0	0	0	0	0	0	0	0	0	0	0	0	0	0	0	0	0	3
Rat115	Niviventer lotipes	0	0	0	0	0	0	0	0	0	0	0	0	0	0	0	0	0	0	0	0	0
Rat116	Apodemus agrarius	0	0	0	0	0	0	0	0	0	0	0	0	0	0	0	0	0	0	0	0	0
Rat117	Apodemus draco	0	0	0	0	0	0	0	0	0	0	0	0	0	0	0	0	0	0	0	0	0
Rat118	Apodemus agrarius	0	0	0	0	0	0	0	0	0	0	0	0	0	0	0	0	0	0	0	0	0
Rat119	Niviventer lotipes	0	0	0	0	0	0	0	0	0	0	0	0	0	0	0	0	0	0	0	0	0
Rat120	Apodemus draco	0	0	0	0	0	0	0	0	0	0	0	0	0	0	0	0	0	0	0	0	0
Rat121	Apodemus agrarius	0	0	0	0	0	0	1	0	0	0	0	0	0	0	0	0	0	0	0	0	1
Rat122	Apodemus draco	0	0	0	0	0	0	0	0	0	0	0	0	0	0	0	0	0	0	0	0	0
Rat123	Niviventer lotipes	0	0	0	0	0	0	0	0	0	0	0	0	0	0	0	0	0	0	0	0	0
Rat124	Apodemus agrarius	0	0	0	0	0	0	0	0	0	0	0	0	0	0	0	0	0	0	0	0	0
Rat125	Rattus nitidus	0	0	0	0	0	0	0	0	0	0	0	0	0	0	0	0	0	0	0	0	0
Rat126	Apodemus draco	0	0	0	0	0	0	0	0	0	0	0	0	0	0	0	0	0	0	0	0	0
Rat127	Apodemus agrarius	0	0	0	0	0	0	0	0	0	0	0	0	0	0	0	0	0	0	0	0	0
Rat128	Apodemus draco	0	0	0	0	0	0	0	0	0	0	0	0	0	0	0	0	0	0	0	0	0
Rat129	Apodemus draco	0	0	0	0	0	0	1	0	0	0	0	0	0	0	0	0	0	0	0	0	1
Rat130	Apodemus draco	0	0	0	0	0	0	0	0	0	0	0	0	0	0	0	0	0	0	0	0	0
Rat131	Apodemus agrarius	0	0	0	0	0	0	0	0	0	0	0	0	0	0	0	0	0	0	0	0	0
Rat132	Niviventer lotipes	0	0	0	0	0	0	0	0	0	0	0	0	0	0	0	0	0	0	0	0	0
Rat133	Niviventer lotipes	0	0	0	0	0	0	0	0	0	0	0	0	0	0	0	0	0	0	0	0	0
Rat134	Niviventer lotipes	0	0	0	0	0	0	0	0	0	0	0	0	0	0	0	0	0	0	0	0	0
Rat135	Apodemus agrarius	0	0	0	0	0	0	0	0	0	0	0	0	0	0	0	0	0	0	0	0	0
Rat136	Apodemus agrarius	0	0	0	0	0	0	0	0	0	0	0	0	0	0	0	0	0	0	0	0	0
Rat137	Niviventer lotipes	0	0	0	0	0	0	0	0	0	0	0	0	0	0	0	0	0	0	0	0	0
Rat138	Niviventer lotipes	2	0	0	0	0	0	0	0	0	0	0	0	0	0	0	0	0	0	0	0	2
Rat139	Niviventer lotipes	0	0	0	0	0	0	0	0	0	0	0	0	0	0	0	0	0	0	0	0	0
Rat140	Apodemus agrarius	0	0	0	0	0	0	0	0	0	0	0	0	0	0	0	0	0	0	0	0	0
Rat141	Niviventer lotipes	0	0	0	0	0	0	0	0	0	0	0	0	0	0	0	0	0	0	0	0	0
Rat142	Niviventer lotipes	0	0	0	0	0	0	0	0	0	0	0	0	0	0	0	0	0	0	0	0	0
Rat143	Niviventer lotipes	1	0	0	0	0	0	1	0	0	0	0	0	0	0	0	0	0	0	0	0	2
Rat144	Apodemus agrarius	0	0	0	0	0	0	0	0	0	0	0	0	0	0	0	0	0	0	0	0	0
Rat145	Apodemus agrarius	0	0	0	0	0	0	0	0	0	0	0	0	0	0	0	0	0	0	0	0	0
Rat146	Rattus flavipectus	0	57	0	0	0	0	0	0	0	0	0	0	0	0	0	0	0	0	0	0	57
Rat147	Apodemus agrarius	0	3	0	0	0	0	0	0	0	0	0	0	0	0	0	0	0	0	0	0	3
Rat148	Apodemus agrarius	0	0	0	0	0	0	0	0	0	0	0	0	0	0	0	0	0	0	0	0	0
Rat149	Niviventer lotipes	0	0	0	0	0	0	0	0	0	0	0	0	0	0	0	0	0	0	0	0	0
Rat150	Apodemus agrarius	0	0	0	0	0	0	0	0	0	0	0	0	0	0	0	0	0	0	0	0	0
Rat151	Niviventer lotipes	0	0	0	0	0	0	0	0	0	0	0	0	0	0	0	0	0	0	0	0	0
Rat152	Niviventer lotipes	0	0	0	0	0	0	0	0	0	0	0	0	0	0	0	0	0	0	0	0	0
Rat153	Apodemus draco	0	0	0	0	0	0	0	0	0	0	0	0	0	0	0	0	0	0	0	0	0
Rat154	Apodemus agrarius	0	0	0	0	0	0	0	0	0	0	0	0	0	0	0	0	0	0	0	0	0
Rat155	Niviventer lotipes	0	0	0	0	0	0	0	0	0	0	0	0	0	0	0	0	0	0	0	0	0
Rat156	Apodemus agrarius	0	0	0	0	0	0	0	0	0	0	0	0	0	0	0	0	0	0	0	0	0
Rat157	Niviventer lotipes	0	0	0	0	0	0	0	0	0	0	0	0	0	0	0	0	0	0	0	0	0
Rat158	Apodemus agrarius	0	0	0	0	0	0	0	0	0	0	0	0	0	0	0	0	0	0	0	0	0
Rat159	Apodemus agrarius	0	0	0	0	0	1	0	0	0	0	0	0	0	0	0	0	0	0	0	0	1
Rat160	Apodemus agrarius	0	0	0	0	0	0	0	0	0	0	0	0	0	0	0	0	0	0	0	0	0
Rat161	Niviventer lotipes	9	0	0	0	0	1	0	0	0	0	0	0	0	0	0	0	0	0	0	0	10
Rat162	Rattus nitidus	7	0	0	0	0	0	0	0	0	0	0	0	0	0	0	0	0	0	0	0	7
Rat163	Niviventer lotipes	2	0	0	0	0	0	0	0	0	0	0	0	0	0	0	0	0	0	0	0	2
Rat164	Rattus nitidus	0	0	0	0	0	0	0	0	0	0	0	0	0	0	0	0	0	0	0	0	0
Rat165	Apodemus agrarius	0	0	0	0	0	0	0	0	0	0	0	0	0	0	0	0	0	0	0	0	0
Rat166	Apodemus agrarius	0	0	0	0	0	0	0	0	0	0	0	0	0	0	0	0	0	0	0	0	0
Rat167	Niviventer lotipes	27	0	0	0	0	0	0	0	0	0	0	0	0	0	0	0	0	0	0	0	27
Rat168	Apodemus agrarius	0	0	0	0	0	0	0	0	0	0	0	0	0	0	0	0	0	0	0	0	0
Rat169	Apodemus agrarius	0	0	0	0	0	0	0	0	0	0	0	0	0	0	0	0	0	0	0	0	0
Rat170	Rattus nitidus	0	7	0	0	0	5	0	0	0	0	0	0	0	0	0	0	0	0	0	0	12
Rat171	Apodemus agrarius	0	0	0	0	0	0	0	0	0	0	0	0	0	0	0	0	0	0	0	0	0
Rat172	Rattus nitidus	0	0	0	0	0	0	0	0	0	0	0	0	0	0	0	0	0	0	0	0	0
Rat173	Niviventer lotipes	6	0	0	0	0	0	0	0	0	0	0	0	0	0	0	0	0	0	0	0	6
Rat174	Niviventer lotipes	0	0	0	0	0	0	0	0	0	0	0	0	0	0	0	0	0	0	0	0	0
Rat175	Rattus nitidus	0	0	0	0	0	0	0	0	0	0	0	0	0	0	0	0	0	0	0	0	0
Rat176	Apodemus agrarius	0	0	0	0	0	0	0	0	0	0	0	0	0	0	0	0	0	0	0	0	0
Rat177	Niviventer lotipes	0	0	0	0	0	0	0	0	0	0	0	0	0	0	0	0	0	0	0	0	0
Rat178	Niviventer lotipes	0	0	0	0	0	0	0	0	0	0	0	0	0	0	0	0	0	0	0	0	0
Rat179	Apodemus agrarius	0	0	0	0	0	0	0	0	0	0	0	0	0	0	0	0	0	0	0	0	0
Rat180	Rattus nitidus	11	0	0	0	0	1	0	0	0	0	0	0	0	0	0	0	0	0	0	0	12
Rat181	Apodemus agrarius	0	0	0	0	0	0	0	0	0	0	0	0	0	0	0	0	0	0	0	0	0
Rat182	Rattus nitidus	0	0	0	0	0	0	0	0	0	0	0	0	0	0	0	0	0	0	0	0	0
Rat183	Niviventer lotipes	1	0	0	0	0	0	0	0	0	0	0	0	0	0	0	0	0	0	0	0	1
Rat184	Apodemus agrarius	1	0	0	0	0	2	0	0	0	0	0	0	0	0	0	0	0	0	0	0	3
Rat185	Niviventer lotipes	45	0	0	0	0	0	0	0	0	0	0	0	0	0	0	0	0	0	0	0	45
Rat186	Niviventer lotipes	16	0	0	0	0	0	0	0	0	0	0	0	0	0	0	0	0	0	0	0	16
Rat187	Rattus nitidus	4	0	0	0	0	2	0	0	0	0	0	0	0	0	0	0	0	0	0	0	6
Rat188	Apodemus agrarius	0	0	0	0	0	0	0	0	0	0	0	0	0	0	0	0	0	0	0	0	0
Rat189	Apodemus agrarius	0	0	0	0	0	0	0	0	0	0	0	0	0	0	0	0	0	0	0	0	0
Rat190	Niviventer lotipes	4	0	0	0	0	0	0	0	0	0	0	0	0	0	0	0	0	0	0	0	4
Rat191	Niviventer lotipes	7	1	0	0	0	0	0	0	0	0	0	0	0	0	0	0	0	0	0	0	8
Rat192	Apodemus agrarius	0	0	0	0	0	0	0	0	0	0	0	0	0	0	0	0	0	0	0	0	0
Rat193	Rattus nitidus	2	0	0	0	0	1	0	0	0	0	0	0	0	0	0	0	0	0	0	0	3
Rat194	Niviventer lotipes	7	0	0	0	0	0	1	0	0	0	0	0	0	0	0	0	0	0	0	0	8
Rat195	Niviventer lotipes	8	0	0	0	0	0	0	0	0	0	0	0	0	0	0	0	0	0	0	0	8
Rat196	Rattus nitidus	11	0	0	0	0	3	0	0	0	0	0	0	0	0	0	0	0	0	0	0	14
Rat197	Rattus flavipectus	2	0	0	0	0	0	0	0	0	0	0	0	0	0	0	0	0	0	0	0	2
Rat198	Rattus nitidus	7	0	0	0	0	0	0	0	0	0	0	0	0	0	0	0	0	0	0	0	7
Rat199	Rattus nitidus	0	0	0	0	0	0	0	0	0	0	0	0	0	0	0	0	0	0	0	0	0
Rat200	Rattus nitidus	0	0	0	0	0	0	0	0	0	0	0	0	0	0	0	0	0	0	0	0	0
Rat201	Rattus nitidus	0	0	0	0	0	0	0	0	0	0	0	0	0	0	0	0	0	0	0	0	0
Rat202	Niviventer lotipes	2	0	0	0	0	0	0	0	0	0	0	0	0	0	0	0	0	0	0	0	2
Rat203	Apodemus agrarius	0	0	0	0	0	0	0	0	0	0	0	0	0	0	0	0	0	0	0	0	0
Rat204	Niviventer lotipes	0	0	0	0	0	0	0	0	0	0	0	0	0	0	0	0	0	0	0	0	0
Rat205	Apodemus agrarius	0	0	0	0	0	0	0	0	0	0	0	0	0	0	0	0	0	0	0	0	0
Rat206	Apodemus agrarius	0	0	0	0	0	0	0	0	0	0	0	0	0	0	0	0	0	0	0	0	0
Rat207	Niviventer lotipes	0	0	0	0	0	0	0	0	0	0	0	0	0	0	0	0	0	0	0	0	0
Rat208	Rattus nitidus	0	0	0	0	0	0	0	0	0	0	0	0	0	0	0	0	0	0	0	0	0
Rat209	Niviventer lotipes	0	0	0	0	0	0	0	0	0	0	0	0	0	0	0	0	0	0	0	0	0
Rat210	Niviventer lotipes	6	0	0	0	0	0	0	0	0	0	0	0	0	0	0	0	0	0	0	0	6
Rat211	Niviventer lotipes	1	0	0	0	0	0	0	0	0	0	0	0	0	0	0	0	0	0	0	0	1
Rat212	Apodemus agrarius	0	0	0	0	0	1	0	0	0	0	0	0	0	0	0	0	0	0	0	0	1
Rat213	Apodemus agrarius	0	0	0	0	0	0	0	0	0	0	0	0	0	0	0	0	0	0	0	0	0
Rat214	Apodemus agrarius	0	0	0	0	0	2	0	0	0	0	0	0	0	0	0	0	0	0	0	0	2
Rat215	Apodemus agrarius	0	0	0	0	0	0	0	0	0	0	0	0	0	0	0	0	0	0	0	0	0
Rat216	Apodemus draco	0	0	0	0	0	0	0	0	0	0	0	0	0	0	0	0	0	0	0	0	0
Rat217	Niviventer lotipes	0	0	0	0	0	0	0	0	0	0	0	0	0	0	0	0	0	0	0	0	0
Rat218	Rattus nitidus	4	0	0	0	0	2	0	0	0	0	0	0	0	0	0	0	0	0	0	0	6
Rat219	Apodemus draco	0	0	0	0	0	0	0	0	0	0	0	0	0	0	0	0	0	0	0	0	0
Rat220	Apodemus draco	0	0	0	0	0	0	0	0	0	0	0	0	0	0	0	0	0	0	0	0	0
Rat221	Apodemus agrarius	0	0	0	0	0	1	0	0	0	0	0	0	0	0	0	0	0	0	0	0	1
Rat222	Apodemus agrarius	0	0	0	0	0	0	0	0	0	0	0	0	0	0	0	0	0	0	0	0	0
Rat223	Apodemus agrarius	0	0	0	0	0	1	0	0	0	0	0	0	0	0	0	0	0	0	0	0	1
Rat224	Rattus nitidus	0	0	0	0	0	1	0	0	0	0	0	0	0	0	0	0	0	0	0	0	1
Rat225	Niviventer lotipes	0	0	0	0	0	0	0	0	0	0	0	0	0	0	0	0	0	0	0	0	0
Rat226	Niviventer lotipes	2	0	0	0	0	1	0	0	0	0	0	0	0	0	0	0	0	0	0	0	3
Rat227	Niviventer lotipes	0	0	0	0	0	0	0	0	0	0	0	0	0	0	0	0	0	0	0	0	0
Rat228	Rattus nitidus	26	0	0	0	2	12	0	0	0	0	0	0	0	0	0	0	0	0	0	0	40
Rat229	Apodemus draco	0	0	0	0	0	0	0	0	0	0	0	0	0	0	0	0	0	0	0	0	0
Rat230	Apodemus agrarius	1	0	0	0	0	0	0	0	0	0	0	0	0	0	0	0	0	0	0	0	1
Rat231	Apodemus agrarius	0	0	0	0	0	0	0	0	0	0	0	0	0	0	0	0	0	0	0	0	0
Rat232	Apodemus draco	0	0	0	0	0	0	0	0	0	0	0	0	0	0	0	0	0	0	0	0	0
Rat233	Apodemus draco	0	0	0	0	0	0	0	0	0	0	0	0	0	0	0	0	0	0	0	0	0
Rat234	Niviventer lotipes	0	0	0	0	0	1	0	0	0	0	0	0	0	0	0	0	0	0	0	0	1
Rat235	Apodemus draco	0	0	0	0	0	0	0	0	0	0	0	0	0	0	0	0	0	0	0	0	0
Rat236	Niviventer lotipes	0	0	0	0	0	0	0	0	0	0	0	0	0	0	0	0	0	0	0	0	0
Rat237	Rattus nitidus	0	4	0	0	0	0	0	0	0	0	0	0	0	0	0	0	0	0	0	0	4
Rat238	Apodemus agrarius	1	0	0	0	0	0	0	0	0	0	0	0	0	0	0	0	0	0	0	0	1
Rat239	Niviventer lotipes	0	0	0	0	0	0	0	0	0	0	0	0	0	0	0	0	0	0	0	0	0
Rat240	Rattus nitidus	11	0	0	0	0	0	0	0	0	0	0	0	0	0	0	0	0	0	0	0	11
Rat241	Rattus nitidus	0	0	0	0	0	0	0	0	0	0	0	0	0	0	0	0	0	0	0	0	0
Rat242	Rattus nitidus	1	0	0	0	0	0	0	0	0	0	0	0	0	0	0	0	0	0	0	0	1
Rat243	Rattus nitidus	0	0	0	0	0	0	0	0	0	0	0	0	0	0	0	0	0	0	0	0	0
Rat244	Niviventer lotipes	0	0	0	0	0	0	0	0	0	0	0	0	0	0	0	0	0	0	0	0	0
Rat245	Niviventer lotipes	0	0	0	0	0	0	0	0	0	0	0	0	0	0	0	0	0	0	0	0	0
Rat246	Apodemus agrarius	0	0	0	0	0	0	0	0	0	0	0	0	0	0	0	0	0	0	0	0	0
Rat247	Niviventer lotipes	0	0	0	0	0	0	0	0	0	0	0	0	0	0	0	0	0	0	0	0	0
Rat248	Niviventer lotipes	0	0	0	0	0	0	0	0	0	0	0	0	0	0	0	0	0	0	0	0	0
Rat249	Apodemus agrarius	0	0	0	0	0	0	0	0	0	0	0	0	0	0	0	0	0	0	0	0	0
Rat250	Apodemus agrarius	0	0	0	0	0	0	0	0	0	0	0	0	0	0	0	0	0	0	0	0	0
Rat251	Apodemus agrarius	0	0	0	0	0	2	0	0	0	0	0	0	0	0	0	0	0	0	0	0	2
Rat252	Niviventer lotipes	6	0	0	0	0	0	0	0	0	0	0	0	0	0	0	0	0	0	0	0	6
Rat253	Rattus nitidus	0	0	0	0	1	0	0	0	0	0	0	0	0	0	0	0	0	0	0	0	1
Rat254	Rattus nitidus	0	0	0	0	0	0	0	0	0	0	0	0	0	0	0	0	0	0	0	0	0
Rat255	Niviventer lotipes	0	0	0	0	0	0	0	0	0	0	0	0	0	0	0	0	0	0	0	0	0
Rat256	Niviventer lotipes	0	0	0	0	0	0	0	0	0	0	0	0	0	0	0	0	0	0	0	0	0
Rat257	Niviventer lotipes	0	1	0	0	0	0	0	0	0	0	0	0	0	0	0	0	0	0	0	0	1
Rat258	Niviventer lotipes	0	0	0	0	0	0	0	0	0	0	0	0	0	0	0	0	0	0	0	0	0
Rat259	Niviventer lotipes	0	0	0	0	0	0	0	0	0	0	0	0	0	0	0	0	0	0	0	0	0
Rat260	Niviventer lotipes	29	3	0	0	0	0	0	0	0	0	0	0	0	0	0	0	0	0	0	0	32
Rat261	Niviventer lotipes	2	0	0	0	0	0	0	0	0	0	0	0	0	0	0	0	0	0	0	0	2
Rat262	Rattus nitidus	0	0	0	0	0	0	0	0	0	0	0	0	0	0	0	0	0	0	0	0	0
Rat263	Niviventer lotipes	0	0	0	0	0	0	0	0	0	0	0	0	0	0	0	0	0	0	0	0	0
Rat264	Apodemus agrarius	0	0	0	0	0	0	0	0	0	0	0	0	0	0	0	0	0	0	0	0	0
Rat265	Niviventer lotipes	0	0	0	0	0	0	0	0	0	0	0	0	0	0	0	0	0	0	0	0	0
Rat266	Niviventer lotipes	0	0	0	0	0	0	0	0	0	0	0	0	0	0	0	0	0	0	0	0	0
Rat267	Niviventer lotipes	0	0	0	0	0	0	0	0	0	0	0	0	0	0	0	0	0	0	0	0	0
Hed1	Erinaceus amurensis	0	0	0	0	0	0	0	0	0	0	18	42	0	0	0	0	0	0	0	0	60
Hed2	Erinaceus amurensis	0	0	0	0	0	0	0	0	0	0	2	2	0	0	0	0	0	0	0	0	4
Hed3	Erinaceus amurensis	0	1	0	0	0	0	0	0	0	12	25	18	0	0	5	2	0	0	0	0	63
Hed4	Erinaceus amurensis	0	0	0	0	0	0	0	0	0	11	8	5	0	0	0	1	0	0	0	0	25
Hed5	Erinaceus amurensis	0	0	0	0	0	0	0	0	0	3	4	4	0	0	0	2	0	0	0	0	13
Hed6	Erinaceus amurensis	0	1	0	0	0	0	0	0	0	10	29	51	0	0	1	3	0	0	0	0	95
Hed7	Erinaceus amurensis	0	1	0	0	0	0	0	0	0	40	17	30	0	0	8	14	0	0	0	0	110
Hed8	Erinaceus amurensis	0	0	0	0	0	0	0	0	0	0	12	20	0	0	0	1	0	0	0	0	33
Hed9	Erinaceus amurensis	0	0	0	0	0	0	0	0	0	2	12	4	0	0	0	0	0	0	0	0	18
Hed10	Erinaceus amurensis	0	0	0	0	0	0	0	0	0	0	8	15	0	0	1	1	0	0	0	0	25
Hed11	Erinaceus amurensis	0	0	0	0	0	0	0	0	0	2	5	11	0	0	1	3	0	0	0	0	22
Hed12	Erinaceus amurensis	0	0	0	0	0	0	0	0	0	9	7	9	0	0	0	0	0	0	0	0	25
Hed13	Erinaceus amurensis	0	0	1	3	0	0	0	0	0	0	9	13	0	0	0	0	0	0	0	0	26
Hed14	Erinaceus amurensis	0	0	0	0	0	0	0	0	0	0	24	34	0	0	0	0	0	0	0	0	58
Hed15	Erinaceus amurensis	0	0	0	0	0	0	0	0	0	0	13	45	0	0	0	0	0	1	0	0	59
Hed16	Erinaceus amurensis	0	0	0	0	0	0	0	0	0	0	4	7	0	0	0	0	0	6	0	0	17
Hed17	Erinaceus amurensis	0	2	2	1	0	0	0	0	0	2	8	5	0	0	2	2	0	0	0	0	24
Hed18	Erinaceus amurensis	0	0	0	0	0	0	0	0	2	1	11	8	0	0	3	3	0	0	0	0	28
Hed19	Erinaceus amurensis	0	0	0	0	0	0	0	0	0	0	25	57	0	0	9	11	0	0	0	0	102
Hed20	Erinaceus amurensis	0	2	0	0	0	0	0	0	0	0	19	82	0	0	1	0	0	0	0	0	104
Hed21	Erinaceus amurensis	0	0	0	0	0	0	0	0	0	0	4	30	0	0	0	0	0	24	0	0	58
Hed22	Erinaceus amurensis	0	1	0	1	0	0	0	0	0	0	13	40	0	0	0	0	0	7	0	0	62
Hed23	Erinaceus amurensis	0	0	0	0	0	0	0	0	0	0	8	37	0	0	1	0	0	1	0	0	47
Hed24	Erinaceus amurensis	0	0	0	0	0	0	0	0	0	0	7	10	0	0	0	0	0	0	0	0	17
Hed25	Erinaceus amurensis	0	0	0	0	0	0	0	0	0	32	11	42	0	0	1	1	0	0	0	0	87
Hed26	Erinaceus amurensis	0	0	0	0	0	0	0	0	6	9	4	5	0	0	0	0	0	0	0	0	24
Hed27	Erinaceus amurensis	0	0	0	0	0	0	0	0	0	21	18	16	0	0	0	0	0	0	0	0	55
HogB1	Arctonyx collaris	0	1	4	4	0	0	0	0	0	0	0	3	0	1	1	1	0	0	0	0	15
HogB2	Arctonyx collaris	0	0	5	10	0	0	0	0	0	0	0	0	0	0	0	0	0	0	0	0	15
HogB3	Arctonyx collaris	0	1	12	5	0	0	0	0	0	0	0	0	0	0	0	0	0	0	0	0	18
HogB4	Arctonyx collaris	0	0	5	17	0	0	0	0	0	0	0	0	0	0	0	0	0	0	0	0	22
